# Supplementary material for: Optimizing healthcare resources in pyogenic liver abscess: a dual-threshold HDL-CRP model for predicting hospitalization duration across multi-cohorts
Source: Front Med (Lausanne). 2026 Apr 30;13:1708360. doi: 10.3389/fmed.2026.1708360 (PMC13171349; doi:10.3389/fmed.2026.1708360)
Supplement: Supplementary file 1 [file Data_Sheet_1.zip]

Archive with 18 entries (17 files):
- “Supplementary File/
- “Supplementary File/clinicaltrials.png
- “Supplementary File/hdl~住院时间散点图➕回归线.R
- “Supplementary File/LASSO➕线性回归·➕趋势图.R
- “Supplementary File/NHANES  CRP HDL ZHUYUAN .R
- “Supplementary File/nhs.zip
- “Supplementary File/Nomogram工具示意图.R
- “Supplementary File/Nomogram(列线图模型).R
- “Supplementary File/中介效应图路径hdl crp 住院时间.R
- “Supplementary File/分面散点图矩阵crp pct il6.R
- “Supplementary File/单因素回归结果汇总_含95CI.R
- “Supplementary File/校准分析.R
- “Supplementary File/校准分析mimic.R
- “Supplementary File/校准分析NHANES.R
- “Supplementary File/线性回归数据.xlsx
- “Supplementary File/肝脓肿mimic4的hosp以及icu的文件数据.xlsx
- “Supplementary File/逐步向前回归.R
- “Supplementary File/随机森林特征重要性排序图.R
