# Supplementary material for: Optimizing healthcare resources in pyogenic liver abscess: a dual-threshold HDL-CRP model for predicting hospitalization duration across multi-cohorts
Source: Front Med (Lausanne). 2026 Apr 30;13:1708360. doi: 10.3389/fmed.2026.1708360 (PMC13171349; doi:10.3389/fmed.2026.1708360)
Supplement: Supplementary file 1 [file Data_Sheet_1.zip › “Supplementary File/hdl~住院时间散点图➕回归线.R]

# 加载必要库（如果未安装请先运行 install.packages("ggpmisc")）
library(ggplot2)
library(readxl)
library(ggpmisc)  # 用于添加统计公式
library(dplyr)    # 用于数据操作

# 数据读取与预处理
file_path <- "D:/肝脓肿/线性回归数据.xlsx"

clinical_data <- read_excel(file_path) %>%
  mutate(
    Diabetes = factor(Diabetes,
                      levels = c(0, 1),
                      labels = c("Non-Diabetic", "Diabetic")),  # 修改此处标签
    HDL = `基线高密度脂蛋白`  # 简化列名
  )

# 创建增强型气泡图
p <- ggplot(clinical_data, aes(x = HDL, y = SurvivalTime)) +
  # 气泡图层（大小映射住院天数，颜色区分糖尿病）
  geom_point(aes(fill = Diabetes, size = SurvivalTime),
             shape = 21, color = "white", alpha = 0.8) +
  
  # 回归线层（分组彩色实线+总体黑色虚线）
  geom_smooth(aes(color = Diabetes), method = "lm",
              se = FALSE, linewidth = 1.2) +
  geom_smooth(method = "lm", se = FALSE, color = "black",
              linetype = "dashed", linewidth = 1) +
  
  # 统计公式标注（自动显示R²和p值）
  stat_poly_eq(
    formula = y ~ x,
    aes(label = paste(after_stat(rr.label), "*\"，\"*",
                      after_stat(p.value.label))),
    label.x = 0.95, label.y = 0.95,
    size = 4.5, color = "black"
  ) +
  
  # 视觉映射调整
  scale_fill_manual(values = c("#3574C2", "#F58B4C")) +  # 填充色
  scale_color_manual(values = c("#3574C2", "#F58B4C")) + # 线条色
  scale_size_continuous(range = c(3, 8)) +  # 气泡大小范围
  
  labs(
    x = "Serum High-Density Lipoprotein (mmol/L)",
    y = "Length of Hospital Stay (days)",
    title = "Correlation Analysis Between High-Density Lipoprotein Levels and Hospital Stay Duration",
    subtitle = "Subgroup Analysis Based on Diabetes Status",
    caption = "Dashed line indicates overall regression trend\nBubble size reflects length of hospital stay",
    fill = "Diabetes Status",
    size = "Length of Hospital Stay"
  ) +
  
  # 专业主题设置
  theme_minimal(base_size = 13) +
  theme(
    plot.title = element_text(face = "bold", size = 16, 
                              hjust = 0.5, margin = margin(b = 10)),
    plot.subtitle = element_text(hjust = 0.5, color = "grey40",
                                 margin = margin(b = 15)),
    panel.grid.major = element_line(color = "grey90", linewidth = 0.3),
    panel.grid.minor = element_blank(),
    axis.title = element_text(face = "bold"),
    legend.position = "bottom",
    legend.box = "horizontal",
    legend.spacing = unit(0.5, "cm"),
    plot.caption = element_text(color = "grey50", hjust = 0)
  ) +
  
  # 图例调整
  guides(
    fill = guide_legend(title.position = "top",
                        override.aes = list(size = 5)),
    size = guide_legend(title.position = "top"),
    color = "none"
  )

# 打印图像（RStudio 中可视化）
print(p)

# 保存图像到 D 盘肝脓肿文件夹
ggsave(
  filename = "D:/肝脓肿/Figure 1. Association between HDL and hospital length of stay.png",
  plot = p,
  width = 10, height = 8, dpi = 300
)
