# Supplementary material for: Optimizing healthcare resources in pyogenic liver abscess: a dual-threshold HDL-CRP model for predicting hospitalization duration across multi-cohorts
Source: Front Med (Lausanne). 2026 Apr 30;13:1708360. doi: 10.3389/fmed.2026.1708360 (PMC13171349; doi:10.3389/fmed.2026.1708360)
Supplement: Supplementary file 1 [file Data_Sheet_1.zip › “Supplementary File/LASSO➕线性回归·➕趋势图.R]

# ----------------- 安装并加载包（如已安装可跳过） -----------------
install.packages("mice")
install.packages("glmnet")
install.packages("readxl")
install.packages("ggplot2")
install.packages("dplyr")

library(readxl)
library(ggplot2)
library(dplyr)
library(mice)
library(glmnet)

# ----------------- 步骤 1：读取数据 -----------------
data <- read_excel("D:/肝脓肿/肝脓肿mimic4的hosp以及icu的文件数据.xlsx")

# ----------------- 步骤 2：选择变量 + 初步清洗 -----------------
vars <- c("hospital_los", "hdl", "glu", "c_reactive_protein", "diabetes", "sepsis")
data_subset <- data %>%
  select(all_of(vars)) %>%
  filter(!is.na(hdl) & !is.na(hospital_los))   # HDL 和住院时间为必须

# 分类变量转为因子
data_subset$diabetes <- as.factor(data_subset$diabetes)
data_subset$sepsis <- as.factor(data_subset$sepsis)

# 删除无变异因子变量
if (length(unique(data_subset$diabetes)) == 1) data_subset$diabetes <- NULL
if (length(unique(data_subset$sepsis)) == 1) data_subset$sepsis <- NULL

# ----------------- 步骤 3：去除缺失率过高变量 -----------------
missing_rate <- sapply(data_subset, function(x) mean(is.na(x)))
data_subset <- data_subset[, missing_rate < 0.7]

# ----------------- 步骤 4：多重插补（mice） -----------------
cat("===== 多重插补缺失值（mice） =====\n")
imputed_data <- mice(data_subset, m = 5, method = "pmm", seed = 123)

# ----------------- 模块 1：线性回归分析 -----------------
cat("\n===== 模块 1：线性回归分析 =====\n")
completed_data <- complete(imputed_data, 1)  # 使用第一个插补数据集

# 确保分类变量为 factor
completed_data$diabetes <- as.factor(completed_data$diabetes)
completed_data$sepsis <- as.factor(completed_data$sepsis)

# 线性回归
model_lm <- lm(hospital_los ~ hdl + glu + c_reactive_protein + diabetes + sepsis, data = completed_data)
summary(model_lm)

# ----------------- 模块 2：LASSO 回归变量筛选并保存透明背景图像 -----------------
cat("\n===== 模块 2：LASSO 回归变量筛选并保存图像（透明背景） =====\n")

X <- model.matrix(hospital_los ~ hdl + glu + c_reactive_protein + diabetes + sepsis, data = completed_data)[, -1]
y <- completed_data$hospital_los

if (nrow(X) == length(y)) {
  cv_fit <- cv.glmnet(X, y, alpha = 1, nfolds = 5)
  
  # 保存为透明背景 PNG
  png("D:/肝脓肿/Figure 6. LASSO Regression for Variable Selection.png", 
      width = 800, height = 800, bg = "transparent")
  plot(cv_fit)
  dev.off()
  
  # 提取最佳 lambda 下的系数
  best_lambda <- cv_fit$lambda.min  # 或替换为 lambda.1se
  lasso_coef <- coef(cv_fit, s = best_lambda)
  print(lasso_coef)
} else {
  cat("❗ LASSO 出错：X 和 y 维度不一致，检查数据是否完整。\n")
}
