# Supplementary material for: Optimizing healthcare resources in pyogenic liver abscess: a dual-threshold HDL-CRP model for predicting hospitalization duration across multi-cohorts
Source: Front Med (Lausanne). 2026 Apr 30;13:1708360. doi: 10.3389/fmed.2026.1708360 (PMC13171349; doi:10.3389/fmed.2026.1708360)
Supplement: Supplementary file 1 [file Data_Sheet_1.zip › “Supplementary File/NHANES CRP HDL ZHUYUAN .R]

# 加载必要包 ------------------------------------------------------------------
library(foreign)
library(tidyverse)

# 读取本地文件 ------------------------------------------------------------------
demo <- read.xport("D:/肝脓肿/nhs/P_DEMO.xpt")
hdl <- read.xport("D:/肝脓肿/nhs/P_HDL.xpt")
crp <- read.xport("D:/肝脓肿/nhs/P_HSCRP.xpt")
hosp <- read.xport("D:/肝脓肿/nhs/P_HUQ.xpt")

# 合并数据 ------------------------------------------------------------------
merged_data <- demo %>%
  left_join(hdl, by = "SEQN") %>%
  left_join(crp, by = "SEQN") %>%
  left_join(hosp, by = "SEQN") %>%
  select(
    SEQN, 
    age = RIDAGEYR, 
    sex = RIAGENDR,     # 原始编码 1=男性, 2=女性
    HDL = LBDHDD,       # 原始单位: mg/dL
    CRP = LBXHSCRP,     # 高敏 CRP (单位: mg/L)
    hospitalization = HUQ071
  ) %>%
  distinct(SEQN, .keep_all = TRUE)  # 确保无重复ID

# 数据清洗与变量转换 ----------------------------------------------------------
merged_data <- merged_data %>%
  # 过滤缺失值
  filter(
    !is.na(HDL) & 
      !is.na(CRP) & 
      !is.na(hospitalization)
  ) %>%
  mutate(
    # 单位转换: HDL从mg/dL转为mmol/L (1 mg/dL = 0.0259 mmol/L)
    HDL = HDL * 0.0259,
    
    # 住院状态编码 (关键修改点)
    hospitalization = case_when(
      hospitalization == 1 ~ 1,    # 住院
      hospitalization == 2 ~ 0,    # 未住院
      TRUE ~ NA_real_              # 其他值设为NA
    ),
    
    # 定义高风险组 (HDL单位已转为mmol/L)
    high_risk = ifelse(
      HDL < 1.03 & CRP > 1,       # 阈值标准: HDL<1.0 mmol/L 且 CRP>0.5 mg/L
      1, 0
    ),
    
    # 将分类变量转为因子
    sex = factor(sex, levels = c(1, 2), labels = c("Male", "Female")),
    high_risk = factor(high_risk, levels = c(0, 1), labels = c("Low", "High"))
  ) %>%
  filter(!is.na(hospitalization))  # 确保最终无缺失

# 逻辑回归分析 ---------------------------------------------------------------
model <- glm(
  hospitalization ~ high_risk + age + sex,
  data = merged_data,
  family = binomial
)

# 输出结果 ------------------------------------------------------------------
summary(model)
exp(cbind(OR = coef(model), confint(model)))  # 含置信区间的OR值
