# Supplementary material for: Optimizing healthcare resources in pyogenic liver abscess: a dual-threshold HDL-CRP model for predicting hospitalization duration across multi-cohorts
Source: Front Med (Lausanne). 2026 Apr 30;13:1708360. doi: 10.3389/fmed.2026.1708360 (PMC13171349; doi:10.3389/fmed.2026.1708360)
Supplement: Supplementary file 1 [file Data_Sheet_1.zip › “Supplementary File/Nomogram工具示意图.R]

# 加载必要的包
if (!require(pacman)) install.packages("pacman")
pacman::p_load(readxl, mice, dplyr, rms, regplot, Hmisc)

# -------------------------------------------
# 1. 数据加载与预处理
# -------------------------------------------
data_path <- "D:/肝脓肿/线性回归数据.xlsx"

raw_data <- read_excel(data_path) %>%
  rename(
    sepsis = 脓毒血症,
    HDL = 基线高密度脂蛋白,
    abscess_size = 脓肿尺寸小,
    pleurisy = 胸膜炎,
    HIV = HIV,
    hospital_days = SurvivalTime
  )

# -------------------------------------------
# 2. 缺失值处理
# -------------------------------------------
binary_vars <- c("sepsis", "pleurisy", "HIV")
numeric_vars <- c("HDL", "abscess_size")

# 初始因子转换
processed_data <- raw_data %>%
  mutate(across(
    all_of(binary_vars),
    ~factor(., levels = c(0, 1), labels = c("No", "Yes"))
  ))

# 插补设置
imp_method <- mice::make.method(processed_data)
imp_method[binary_vars] <- "logreg"  # 修正为logreg方法
imp_method[numeric_vars] <- "pmm"

set.seed(123)
imputed_data <- mice(processed_data, m=5, method=imp_method, printFlag=FALSE)

# 提取数据（删除错误的因子转换）
final_data <- complete(imputed_data, 1)

# -------------------------------------------
# 3. 设置建模环境
# -------------------------------------------
# 添加变量标签
label(final_data$HDL) <- "HDL (mmol/L)"
label(final_data$abscess_size) <- "Abscess size (mm)"

ddist <- datadist(final_data)
options(datadist = "ddist")

# -------------------------------------------
# 4. 构建模型
# -------------------------------------------
final_model <- ols(
  hospital_days ~ HDL + abscess_size + sepsis + pleurisy + HIV,
  data = final_data,
  x = TRUE,
  y = TRUE
)

# -------------------------------------------
# 5. 生成Nomogram
# -------------------------------------------
nom <- nomogram(
  final_model,
  fun = function(x) x,
  funlabel = "Predicted Hospital Days",
  lp = FALSE,
  # 设置变量刻度
  HDL = seq(0.5, 2.0, by = 0.5),
  abscess_size = seq(0, 40, by = 20)
)

# -------------------------------------------
# 6. 绘制图形
# -------------------------------------------
plot(nom, 
     col.grid = gray(c(0.8, 0.95)),
     cex.axis = 0.8,
     lmgp = 0.3)
