# Supplementary material for: Optimizing healthcare resources in pyogenic liver abscess: a dual-threshold HDL-CRP model for predicting hospitalization duration across multi-cohorts
Source: Front Med (Lausanne). 2026 Apr 30;13:1708360. doi: 10.3389/fmed.2026.1708360 (PMC13171349; doi:10.3389/fmed.2026.1708360)
Supplement: Supplementary file 1 [file Data_Sheet_1.zip › “Supplementary File/中介效应图路径hdl crp 住院时间.R]

# 加载包 -------------------------------------------------------------------
library(ggplot2)
library(mediation)
library(dplyr)
library(readxl)

# 数据准备 ----------------------------------------------------------------
mediation_data <- read_excel("D:/肝脓肿/线性回归数据.xlsx") %>%
  transmute(
    HDL = `基线高密度脂蛋白`,
    CRP = `基线CRP`,
    HospitalDays = SurvivalTime
  )

# 中介分析 --------------------------------------------------------------
set.seed(123)
model_m <- lm(CRP ~ HDL, data = mediation_data)
model_y <- lm(HospitalDays ~ HDL + CRP, data = mediation_data)
med_result <- mediate(model_m, model_y, treat = "HDL", mediator = "CRP", sims = 1000)

# 创建路径图 ------------------------------------------------------------
effect_labels <- c(
  sprintf("β = %.2f***", coef(model_m)[["HDL"]]),    # HDL → CRP
  sprintf("β = %.2f***", coef(model_y)[["CRP"]]),     # CRP → HospitalDays
  sprintf("β = %.2f**", med_result$z1)                # HDL → HospitalDays (直接效应)
)

# 绘制路径图
ggplot() +
  # 添加文本标签
  geom_text(
    aes(x = 1.5, y = 1.1, label = effect_labels[1]),
    color = "#1F77B4", size = 5
  ) +
  geom_text(
    aes(x = 2.5, y = 1.1, label = effect_labels[2]),
    color = "#1F77B4", size = 5
  ) +
  geom_text(
    aes(x = 2, y = 0.7, label = effect_labels[3]),
    color = "#FF7F0E", size = 5
  ) +
  # HDL → CRP 路径
  geom_segment(
    aes(x = 1, y = 1, xend = 2, yend = 1),
    color = "#1F77B4", linewidth = 2,
    arrow = arrow(type = "closed", length = unit(0.3, "cm"))
  ) +
  # CRP → HospitalDays 路径
  geom_segment(
    aes(x = 2, y = 1, xend = 3, yend = 1),
    color = "#1F77B4", linewidth = 2,
    arrow = arrow(type = "closed", length = unit(0.3, "cm"))
  ) +
  # HDL → HospitalDays (直接效应) 路径
  geom_segment(
    aes(x = 1, y = 0.8, xend = 3, yend = 0.8),
    color = "#FF7F0E", linewidth = 2,
    arrow = arrow(type = "closed", length = unit(0.3, "cm"))
  ) +
  # 添加总效应和中介比例
  annotate("text", x = 2, y = 0.5,
           label = sprintf("Total Effect: %.2f\nMediation Proportion: %.1f%%",
                           med_result$tau.coef,
                           med_result$n1 * 100),
           size = 5, color = "black") +
  # 坐标轴和标签设置
  scale_x_continuous(limits = c(0.5, 3.5), breaks = 1:3, labels = c("HDL", "CRP", "HospitalDays")) +
  scale_y_continuous(limits = c(0.4, 1.2)) +
  labs(title = "Path Diagram of HDL's Effect on Hospital Stay Mediated by CRP") +
  theme_void() +
  theme(
    plot.title = element_text(hjust = 0.5, face = "bold", size = 16)
  )

# 保存图像为 PNG，背景透明
ggsave(
  filename = "D:/肝脓肿/Figure 3. Mediation model - HDL → CRP → LOS.png",
  width = 8,
  height = 6,
  dpi = 300,
  bg = "transparent"
)
