# Supplementary material for: Optimizing healthcare resources in pyogenic liver abscess: a dual-threshold HDL-CRP model for predicting hospitalization duration across multi-cohorts
Source: Front Med (Lausanne). 2026 Apr 30;13:1708360. doi: 10.3389/fmed.2026.1708360 (PMC13171349; doi:10.3389/fmed.2026.1708360)
Supplement: Supplementary file 1 [file Data_Sheet_1.zip › “Supplementary File/分面散点图矩阵crp pct il6.R]

# 加载必要库 ------------------------------------------------------------------
library(tidyverse)
library(ggpubr)
library(readxl)

# 数据准备与清洗 --------------------------------------------------------------
data_path <- "D:/肝脓肿/线性回归数据.xlsx"

# 读取数据并转换长格式
plot_data <- read_excel(data_path) %>%
  select(
    HDL = `基线高密度脂蛋白`,
    CRP = `基线CRP`,
    IL6 = `基线IL6`,
    PCT = `基线PCT`,
    SurvivalTime
  ) %>%
  drop_na() %>%
  pivot_longer(
    cols = c(CRP, IL6, PCT),
    names_to = "Biomarker",
    values_to = "Value"
  ) %>%
  mutate(
    Biomarker = factor(
      Biomarker,
      levels = c("CRP", "IL6", "PCT"),
      labels = c("CRP (mg/L)", "IL-6 (pg/mL)", "PCT (ng/mL)")
    )
  )

# 颜色映射配置 ----------------------------------------------------------------
biomarker_colors <- c(
  "CRP (mg/L)" = "#1F77B4",
  "IL-6 (pg/mL)" = "#FF7F0E",
  "PCT (ng/mL)" = "#2CA02C"
)

# 创建图形对象 ---------------------------------------------------------------
p <- ggplot(plot_data, aes(x = HDL, y = Value)) +
  geom_point(
    aes(color = Biomarker),
    alpha = 0.7,
    size = 2.5,
    show.legend = FALSE
  ) +
  geom_smooth(
    aes(color = Biomarker),
    method = "lm",
    se = FALSE,
    show.legend = FALSE
  ) +
  scale_color_manual(values = biomarker_colors) +
  facet_wrap(
    ~Biomarker,
    scales = "free_y",
    ncol = 1,
    strip.position = "left"
  ) +
  ggpubr::stat_cor(
    aes(
      label = paste(..rr.label.., ..p.label.., sep = "~`,`~"),
      color = Biomarker
    ),
    label.x = 0.7,
    label.y = c(0.95, 0.95, 0.95),
    show.legend = FALSE,
    size = 4.5
  ) +
  labs(
    x = "HDL (mmol/L)",
    y = NULL,
    title = "Correlation Between HDL and Inflammatory Markers"
  ) +
  theme_bw(base_size = 14) +
  theme(
    strip.background = element_rect(fill = NA),  # 分面背景透明
    strip.text = element_text(
      face = "bold",
      size = 12,
      margin = margin(t = 0, r = 5, b = 0, l = 5)
    ),
    strip.placement = "outside",
    panel.grid.major = element_line(linewidth = 0.2),
    panel.grid.minor = element_blank(),
    plot.title = element_text(hjust = 0.5, face = "bold"),
    panel.background = element_rect(fill = NA),  # 图层背景透明
    plot.background = element_rect(fill = NA, color = NA)  # 整体背景透明
  )

# 先在R中展示图形 -------------------------------------------------------------
print(p)

# 保存为透明背景的 PNG 图像 ---------------------------------------------------
ggsave(
  filename = "D:/肝脓肿/Figure 2. Correlation between HDL and inflammatory markers (CRP, IL-6, PCT).png",
  plot = p,
  width = 8,
  height = 10,
  dpi = 300,
  bg = "transparent"  # 设置透明背景
)
