# Supplementary material for: Optimizing healthcare resources in pyogenic liver abscess: a dual-threshold HDL-CRP model for predicting hospitalization duration across multi-cohorts
Source: Front Med (Lausanne). 2026 Apr 30;13:1708360. doi: 10.3389/fmed.2026.1708360 (PMC13171349; doi:10.3389/fmed.2026.1708360)
Supplement: Supplementary file 1 [file Data_Sheet_1.zip › “Supplementary File/单因素回归结果汇总_含95CI.R]

# ------- 单因素线性回归分析（含95% CI + 显著性标记） -------

# 如首次使用请取消注释安装
# install.packages(c("readxl", "mice", "dplyr", "broom", "writexl"))

library(readxl)
library(mice)
library(dplyr)
library(broom)
library(writexl)

# 1. 数据读取
data_path <- "D:/肝脓肿/线性回归数据.xlsx"
raw_data <- read_excel(data_path)

# 2. 变量定义
binary_vars <- c("脓毒血症", "胸膜炎", "HIV", "穿刺", "并发症", "肺炎肺脓肿",
                 "Diabetes", "FattyLiver", "Hypertension", "LiverCyst",
                 "Gallbladderandbiliaryractdiseases", "cholecystolithiasis",
                 "Cholecystitis", "BiliaryCalculiCholangitis", "ChronicHBV",
                 "GastrointestinalSurgery", "OtherMalignancy", "肠杆菌", "肠道疾病")

numeric_vars <- c("age", "基线WBC", "基线N", "基线PLT", "基线TBIL", "基线ALB",
                  "基线IL6", "基线CRP", "基线总胆固醇", "基线低密度脂蛋白",
                  "基线高密度脂蛋白", "基线FS", "基线CAP", "脓肿尺寸小")

all_original_vars <- names(raw_data)

# 3. 多重插补准备
imp_method <- mice::make.method(raw_data)
imp_method[names(raw_data) %in% binary_vars] <- "logreg"
imp_method[names(raw_data) %in% numeric_vars] <- "pmm"
imp_method[is.na(imp_method)] <- ""  # 其他变量不插补，但保留

# 4. 执行插补
imputed_data <- mice(raw_data, m = 5, method = imp_method, seed = 123, printFlag = FALSE)

# 5. 提取完整插补数据 + 补回未插补变量
final_data <- complete(imputed_data, 1)
missing_vars <- setdiff(all_original_vars, names(final_data))
if (length(missing_vars) > 0) {
  final_data <- bind_cols(final_data, raw_data[, missing_vars])
}

# 6. 分类变量转换为因子
final_data <- final_data %>%
  mutate(across(all_of(binary_vars), ~factor(., levels = c(0, 1), labels = c("No", "Yes"))))

# 7. 单因素线性回归分析
all_vars <- c(numeric_vars, binary_vars)
results_list <- list()

for (var in all_vars) {
  formula <- as.formula(paste("SurvivalTime ~", var))
  model <- lm(formula, data = final_data)
  tidy_model <- tidy(model)
  
  # 提取变量行（跳过截距，保留多个 dummy 编码变量）
  if (nrow(tidy_model) >= 2) {
    for (i in 2:nrow(tidy_model)) {
      term_row <- tidy_model[i, ]
      term_row$Variable <- var
      results_list[[paste0(var, "_", i)]] <- term_row
    }
  }
}

# 8. 汇总整理 + 计算95% CI
univ_summary <- bind_rows(results_list) %>%
  select(Variable, term, estimate, std.error, statistic, p.value) %>%
  mutate(
    CI_lower = estimate - 1.96 * std.error,
    CI_upper = estimate + 1.96 * std.error,
    `95% CI` = paste0("(", round(CI_lower, 2), ", ", round(CI_upper, 2), ")"),
    Significance = case_when(
      p.value < 0.001 ~ "***",
      p.value < 0.01  ~ "**",
      p.value < 0.05  ~ "*",
      TRUE            ~ ""
    )
  ) %>%
  select(Variable, term, estimate, `95% CI`, p.value, Significance) %>%
  arrange(p.value)

# 9. 显示所有结果（不截断）
print(univ_summary, n = nrow(univ_summary))

# 10. 导出结果为 Excel
write_xlsx(univ_summary, "D:/肝脓肿/单因素回归结果汇总_含95CI.xlsx")
