# Supplementary material for: Optimizing healthcare resources in pyogenic liver abscess: a dual-threshold HDL-CRP model for predicting hospitalization duration across multi-cohorts
Source: Front Med (Lausanne). 2026 Apr 30;13:1708360. doi: 10.3389/fmed.2026.1708360 (PMC13171349; doi:10.3389/fmed.2026.1708360)
Supplement: Supplementary file 1 [file Data_Sheet_1.zip › “Supplementary File/校准分析.R]

# 加载必要的包
if (!require(pacman)) install.packages("pacman")
pacman::p_load(readxl, mice, dplyr, rms, regplot, Hmisc)

# -------------------------------------------
# 1. 数据加载与预处理
# -------------------------------------------
data_path <- "D:/肝脓肿/线性回归数据.xlsx"

raw_data <- read_excel(data_path) %>%
  rename(
    sepsis = 脓毒血症,
    HDL = 基线高密度脂蛋白,
    abscess_size = 脓肿尺寸小,
    pleurisy = 胸膜炎,
    HIV = HIV,
    hospital_days = SurvivalTime
  )

# -------------------------------------------
# 2. 缺失值处理
# -------------------------------------------
binary_vars <- c("sepsis", "pleurisy", "HIV")
numeric_vars <- c("HDL", "abscess_size")

# 初始因子转换
processed_data <- raw_data %>%
  mutate(across(
    all_of(binary_vars),
    ~factor(., levels = c(0, 1), labels = c("No", "Yes"))
  ))

# 插补设置
imp_method <- mice::make.method(processed_data)
imp_method[binary_vars] <- "logreg"  # 使用逻辑回归插补二分类变量
imp_method[numeric_vars] <- "pmm"    # 预测均值匹配法插补数值型变量

set.seed(123)
imputed_data <- mice(processed_data, m = 5, method = imp_method, printFlag = FALSE)

# 提取插补后的完整数据
final_data <- complete(imputed_data, 1)

# -------------------------------------------
# 3. 设置建模环境
# -------------------------------------------
# 添加变量标签
label(final_data$HDL) <- "HDL (mmol/L)"
label(final_data$abscess_size) <- "Abscess size (mm)"

ddist <- datadist(final_data)
options(datadist = "ddist")

# -------------------------------------------
# 4. 构建OLS回归模型
# -------------------------------------------
final_model <- ols(
  hospital_days ~ HDL + abscess_size + sepsis + pleurisy + HIV,
  data = final_data,
  x = TRUE,
  y = TRUE
)

# -------------------------------------------
# 5. 生成Nomogram对象
# -------------------------------------------
nom <- nomogram(
  final_model,
  fun = function(x) x,
  funlabel = "Predicted Hospital Days",
  lp = FALSE,
  HDL = seq(0.5, 2.0, by = 0.5),
  abscess_size = seq(0, 80, by = 40)
)

## -------------------------------------------
# 6. 绘图与保存（添加预览功能）
# -------------------------------------------
# 创建预览设备
dev.new(width = 12/2.54, height = 9/2.54, unit = "in")  # 厘米转英寸

# 绘制图形
plot(nom,
     col.grid = gray(c(0.8, 0.95)),
     cex.axis = 0.8,
     lmgp = 0.3)

# 保存图像（直接复制当前设备内容）
dev.copy(png, 
         filename = "D:/肝脓肿/Figure5_Nomogram.png",
         width = 1200, 
         height = 900,
         res = 150,
         bg = "transparent")
dev.off()

# 关闭预览设备
dev.off()

# -------------------------------------------
# 7. 模型评估：RMSE、R²、Spearman相关
# -------------------------------------------
predicted_days <- predict(final_model)

# 均方根误差 RMSE
RMSE <- sqrt(mean((predicted_days - final_data$hospital_days)^2))
cat("RMSE (天):", RMSE, "\n")

# R-squared
R_squared <- final_model$stats["R2"]
cat("R-squared:", R_squared, "\n")

# Spearman 秩相关
spearman_cor <- cor(predicted_days, final_data$hospital_days, method = "spearman")
cat("Spearman's ρ:", spearman_cor, "\n")

# -------------------------------------------
# 8. 校准分析（Calibration） - 完整代码
# -------------------------------------------
# 生成校准数据
cal_data <- data.frame(
  predicted = predict(final_model),
  observed = final_data$hospital_days
)

# 使用rms包进行校准分析（生成校准曲线）
cal_model <- calibrate(final_model, 
                       method = "boot", 
                       B = 1000,
                       bw = TRUE)

# 绘制校准曲线
png("D:/肝脓肿/Calibration_Plot.png", width=1200, height=900, res=150)
plot(cal_model, 
     xlab = "Predicted Hospital Days", 
     ylab = "Observed Hospital Days",
     main = "Calibration Plot",
     subtitles = FALSE)
abline(0, 1, col="red", lty=2)
dev.off()

# 手动计算截距和斜率
cal_lm <- lm(observed ~ predicted, data = cal_data)
cal_intercept <- round(coef(cal_lm)[1], 2)
cal_slope <- round(coef(cal_lm)[2], 2)

# 获取置信区间
cal_ci <- confint(cal_lm)

# 输出格式化结果
cat(sprintf(
  "Calibration Intercept: %.1f (95%% CI %.1f–%.1f)\n",
  cal_intercept, cal_ci[1,1], cal_ci[1,2]
))
cat(sprintf(
  "Calibration Slope: %.2f (95%% CI %.2f–%.2f)\n",
  cal_slope, cal_ci[2,1], cal_ci[2,2]
))
