# Supplementary material for: Optimizing healthcare resources in pyogenic liver abscess: a dual-threshold HDL-CRP model for predicting hospitalization duration across multi-cohorts
Source: Front Med (Lausanne). 2026 Apr 30;13:1708360. doi: 10.3389/fmed.2026.1708360 (PMC13171349; doi:10.3389/fmed.2026.1708360)
Supplement: Supplementary file 1 [file Data_Sheet_1.zip › “Supplementary File/校准分析mimic.R]

# 加载必要的包
library(readxl)
library(rms)
library(ggplot2)
library(dplyr)

# ----------------- 步骤 1：读取数据 -----------------
data <- read_excel("D:/肝脓肿/肝脓肿mimic4的hosp以及icu的文件数据.xlsx")

# ----------------- 步骤 2：数据预处理 -----------------
# 查看数据结构
head(data)
str(data)

# 数据清洗 - 删除缺失值
data_clean <- data %>%
  # 选择需要的变量
  select(hadm_id, hospital_los, hdl) %>%
  # 移除重复行（基于hadm_id）
  distinct(hadm_id, .keep_all = TRUE) %>%
  # 删除缺失值
  filter(!is.na(hdl) & !is.na(hospital_los)) %>%
  # 将HDL从mg/dL转换为mmol/L
  mutate(hdl_mmolL = hdl * 0.02586) %>%
  # 移除极端异常值（根据转换后的单位调整）
  filter(hdl_mmolL > 0.1 & hdl_mmolL < 2.5) %>%  # HDL在mmol/L单位的合理范围
  filter(hospital_los > 0 & hospital_los < 365)  # 合理的住院天数范围

# 查看清洗后的数据
cat("数据清洗报告:\n")
cat("原始数据样本量:", nrow(data), "\n")
cat("清洗后样本量:", nrow(data_clean), "\n")
cat("删除的样本比例:", round((1 - nrow(data_clean)/nrow(data)) * 100, 1), "%\n")

summary(data_clean)
cat("最终分析样本量:", nrow(data_clean), "\n")

# ----------------- 步骤 3：设置rms包环境 -----------------
ddist <- datadist(data_clean)
options(datadist = "ddist")

# ----------------- 步骤 4：构建限制性立方样条模型 -----------------
# 使用4个节点（knots），与原文一致
knots_position <- quantile(data_clean$hdl_mmolL, 
                           probs = c(0.05, 0.35, 0.65, 0.95))

cat("节点位置 (mmol/L):\n")
print(knots_position)

# 构建限制性立方样条模型 - 使用转换后的HDL值
rcs_model <- ols(hospital_los ~ rcs(hdl_mmolL, knots_position), 
                 data = data_clean)

# ----------------- 步骤 5：生成预测值 -----------------
# 创建HDL的预测范围 (mmol/L单位)
hdl_range <- seq(min(data_clean$hdl_mmolL), max(data_clean$hdl_mmolL), length.out = 200)

# 获取预测值和置信区间
predictions <- Predict(rcs_model, hdl_mmolL = hdl_range, conf.int = 0.95)

# ----------------- 步骤 6：绘制图形（类似原文风格） -----------------
ggplot(predictions, aes(x = hdl_mmolL, y = yhat)) +
  geom_line(size = 1.2, color = "black") +  # 主效应线（实线）
  geom_ribbon(aes(ymin = lower, ymax = upper), 
              alpha = 0.3, fill = "gray50") +  # 置信区间
  labs(title = "Restricted Cubic Spline Analysis of HDL and Hospital Length of Stay",
       subtitle = paste0("MIMIC Cohort (n = ", nrow(data_clean), ")"),
       x = "High-Density Lipoprotein (HDL, mmol/L)",
       y = "Predicted Hospital Length of Stay (Days)") +
  theme_bw() +
  theme(plot.title = element_text(hjust = 0.5, face = "bold", size = 14),
        plot.subtitle = element_text(hjust = 0.5, size = 12),
        axis.title = element_text(size = 12),
        axis.text = element_text(size = 10))

# ----------------- 步骤 7：模型统计信息 -----------------
# 输出模型摘要
cat("\n模型摘要:\n")
print(summary(rcs_model))

# 非线性检验
cat("\n非线性检验:\n")
print(anova(rcs_model))

# ----------------- 步骤 8：保存图形 -----------------
# 保存高分辨率图片
ggsave("HDL_LOS_RCS_plot_mmolL.png", 
       width = 10, height = 6, dpi = 300)

# ----------------- 步骤 9：数据分布检查 -----------------
# 检查HDL和住院天数的分布
par(mfrow = c(1, 2))
hist(data_clean$hdl_mmolL, main = "HDL Distribution (mmol/L)", xlab = "HDL (mmol/L)", col = "lightblue")
hist(data_clean$hospital_los, main = "Hospital LOS Distribution", xlab = "Days", col = "lightgreen")

# 散点图查看原始关系
par(mfrow = c(1, 1))
plot(data_clean$hdl_mmolL, data_clean$hospital_los, 
     xlab = "HDL (mmol/L)", ylab = "Hospital LOS (Days)",
     main = "Scatterplot of HDL vs Hospital LOS",
     pch = 16, col = rgb(0, 0, 1, 0.5))

# ----------------- 步骤 10：输出关键统计量 -----------------
cat("\n关键统计量:\n")
cat("HDL (mg/dL) - 均值:", round(mean(data_clean$hdl), 2), 
    ", 标准差:", round(sd(data_clean$hdl), 2), "\n")
cat("HDL (mmol/L) - 均值:", round(mean(data_clean$hdl_mmolL), 2), 
    ", 标准差:", round(sd(data_clean$hdl_mmolL), 2), "\n")
cat("住院天数 - 均值:", round(mean(data_clean$hospital_los), 2), 
    ", 标准差:", round(sd(data_clean$hospital_los), 2), "\n")
cat("HDL与住院天数的相关系数:", round(cor(data_clean$hdl_mmolL, data_clean$hospital_los), 3), "\n")

# ----------------- 步骤 11：添加参考线（可选） -----------------
# 添加HDL的临床参考值（mmol/L单位）
# 正常HDL范围：男性 > 1.0 mmol/L，女性 > 1.3 mmol/L
hdl_normal_male <- 1.0
hdl_normal_female <- 1.3

ggplot(predictions, aes(x = hdl_mmolL, y = yhat)) +
  geom_line(size = 1.2, color = "black") +
  geom_ribbon(aes(ymin = lower, ymax = upper), 
              alpha = 0.3, fill = "gray50") +
  geom_vline(xintercept = hdl_normal_male, linetype = "dashed", color = "red", alpha = 0.7) +
  geom_vline(xintercept = hdl_normal_female, linetype = "dashed", color = "blue", alpha = 0.7) +
  labs(title = "Restricted Cubic Spline Analysis of HDL and Hospital Length of Stay",
       subtitle = paste0("MIMIC Cohort (n = ", nrow(data_clean), ")"),
       x = "High-Density Lipoprotein (HDL, mmol/L)",
       y = "Predicted Hospital Length of Stay (Days)") +
  theme_bw() +
  theme(plot.title = element_text(hjust = 0.5, face = "bold", size = 14),
        plot.subtitle = element_text(hjust = 0.5, size = 12)) +
  annotate("text", x = hdl_normal_male, y = max(predictions$yhat), 
           label = "Male normal", vjust = -1, color = "red") +
  annotate("text", x = hdl_normal_female, y = max(predictions$yhat), 
           label = "Female normal", vjust = -1, color = "blue")
