# Supplementary material for: Optimizing healthcare resources in pyogenic liver abscess: a dual-threshold HDL-CRP model for predicting hospitalization duration across multi-cohorts
Source: Front Med (Lausanne). 2026 Apr 30;13:1708360. doi: 10.3389/fmed.2026.1708360 (PMC13171349; doi:10.3389/fmed.2026.1708360)
Supplement: Supplementary file 1 [file Data_Sheet_1.zip › “Supplementary File/校准分析NHANES.R]

# 加载必要包 ------------------------------------------------------------------
library(foreign)
library(tidyverse)
library(rms)  # 限制性立方样条分析
library(ggplot2)

# 读取本地文件 ------------------------------------------------------------------
demo <- read.xport("D:/肝脓肿/nhs/P_DEMO.xpt")
hdl <- read.xport("D:/肝脓肿/nhs/P_HDL.xpt")
crp <- read.xport("D:/肝脓肿/nhs/P_HSCRP.xpt")
hosp <- read.xport("D:/肝脓肿/nhs/P_HUQ.xpt")

# 合并数据 ------------------------------------------------------------------
merged_data <- demo %>%
  left_join(hdl, by = "SEQN") %>%
  left_join(crp, by = "SEQN") %>%
  left_join(hosp, by = "SEQN") %>%
  select(
    SEQN, 
    age = RIDAGEYR, 
    sex = RIAGENDR,     # 原始编码 1=男性, 2=女性
    HDL = LBDHDD,       # 原始单位: mg/dL
    CRP = LBXHSCRP,     # 高敏 CRP (单位: mg/L)
    hospitalization = HUQ071
  ) %>%
  distinct(SEQN, .keep_all = TRUE)  # 确保无重复ID

# 数据清洗与变量转换 ----------------------------------------------------------
analysis_data <- merged_data %>%
  # 过滤缺失值
  filter(
    !is.na(HDL) & 
      !is.na(CRP) & 
      !is.na(hospitalization) &
      !is.na(age) &
      !is.na(sex)
  ) %>%
  mutate(
    # 单位转换: HDL从mg/dL转为mmol/L (1 mg/dL = 0.0259 mmol/L)
    HDL_mmol = HDL * 0.0259,
    
    # 住院状态编码
    hospitalization_binary = case_when(
      hospitalization == 1 ~ 1,    # 住院
      hospitalization == 2 ~ 0,    # 未住院
      TRUE ~ NA_real_
    ),
    
    # 性别编码
    sex = factor(sex, levels = c(1, 2), labels = c("Male", "Female"))
  ) %>%
  filter(!is.na(hospitalization_binary))

# 设置rms包的数据分布
ddist <- datadist(analysis_data)
options(datadist = "ddist")

# -------------------------------------------
# 限制性立方样条分析 (RCS)
# -------------------------------------------

# 构建逻辑回归的RCS模型
rcs_model <- lrm(
  hospitalization_binary ~ rcs(HDL_mmol, 4) + age + sex,
  data = analysis_data,
  x = TRUE,
  y = TRUE
)

# 生成预测数据（固定年龄为40岁，性别为女性）
hdl_range <- seq(min(analysis_data$HDL_mmol, na.rm = TRUE), 
                 max(analysis_data$HDL_mmol, na.rm = TRUE), 
                 length.out = 100)

pred_data <- data.frame(
  HDL_mmol = hdl_range,
  age = 40,
  sex = factor("Female", levels = c("Male", "Female"))
)

# 获取预测概率
predictions <- Predict(rcs_model, HDL_mmol = hdl_range, fun = plogis)

# -------------------------------------------
# 绘制Figure S1
# -------------------------------------------

figure_s1 <- ggplot(predictions, aes(x = HDL_mmol, y = yhat)) +
  geom_line(linewidth = 1.2, color = "#2E86AB") +
  geom_ribbon(aes(ymin = lower, ymax = upper), alpha = 0.3, fill = "#2E86AB", 
              linetype = "dashed", color = NA) +
  # 添加虚线表示置信区间边界（可选）
  geom_line(aes(y = lower), linetype = "dashed", color = "#2E86AB", alpha = 0.6) +
  geom_line(aes(y = upper), linetype = "dashed", color = "#2E86AB", alpha = 0.6) +
  
  labs(
    title = "Restricted Cubic Spline: HDL vs Hospitalization Risk",
    x = "HDL (mmol/L)",
    y = "Probability of Hospitalization"
  ) +
  theme_minimal() +
  theme(
    plot.title = element_text(hjust = 0.5, face = "bold", size = 14),
    axis.title = element_text(size = 12),
    axis.text = element_text(size = 10),
    panel.grid.major = element_line(color = "grey90"),
    panel.grid.minor = element_blank(),
    panel.border = element_rect(color = "black", fill = NA, linewidth = 0.5)
  ) +
  # 添加调整变量标注
  annotate("text", x = Inf, y = Inf, 
           label = "Adjusted for: age and sex",
           hjust = 1.1, vjust = 1.5, size = 3.5, color = "gray30") +
  # 添加样条节点标注
  annotate("text", x = Inf, y = Inf, 
           label = "4 knots restricted cubic spline",
           hjust = 1.1, vjust = 3, size = 3, color = "gray30")

# 保存图形
ggsave("D:/肝脓肿/FigureS1_Restricted_Cubic_Spline_HDL_vs_Hospitalization.png", 
       figure_s1, width = 10, height = 8, dpi = 300)

# -------------------------------------------
# 模型统计摘要
# -------------------------------------------

cat("=== 限制性立方样条模型摘要 ===\n")
print(rcs_model)

# 非线性检验
cat("\n=== 非线性检验 ===\n")
# 比较线性模型和样条模型
linear_model <- lrm(hospitalization_binary ~ HDL_mmol + age + sex, 
                    data = analysis_data)

# 使用似然比检验比较模型
lr_test <- lrtest(rcs_model, linear_model)
print(lr_test)

# 获取非线性项的P值
cat("P for non-linearity (HDL):", 
    round(anova(rcs_model)["HDL_mmol", "P"], 4), "\n")

# -------------------------------------------
# 样条节点位置
# -------------------------------------------

cat("\n=== 样条节点位置 ===\n")
# 获取HDL的百分位数（对应4个节点的默认位置）
hdl_quantiles <- quantile(analysis_data$HDL_mmol, 
                          probs = c(0.05, 0.35, 0.65, 0.95), 
                          na.rm = TRUE)
cat("HDL (mmol/L)的节点位置（百分位数）:\n")
print(round(hdl_quantiles, 3))

# -------------------------------------------
# 样本量统计
# -------------------------------------------

cat("\n=== 样本量统计 ===\n")
cat("总样本量:", nrow(analysis_data), "\n")
cat("住院人数:", sum(analysis_data$hospitalization_binary), "\n")
cat("非住院人数:", sum(analysis_data$hospitalization_binary == 0), "\n")
cat("住院率:", round(mean(analysis_data$hospitalization_binary) * 100, 2), "%\n")

# HDL描述性统计
cat("\n=== HDL描述性统计 ===\n")
cat("HDL范围 (mmol/L):", round(range(analysis_data$HDL_mmol, na.rm = TRUE), 2), "\n")
cat("HDL均值 ± SD:", round(mean(analysis_data$HDL_mmol, na.rm = TRUE), 2), 
    "±", round(sd(analysis_data$HDL_mmol, na.rm = TRUE), 2), "\n")

# 显示图形
print(figure_s1)

cat("\n图形已保存至: D:/肝脓肿/FigureS1_Restricted_Cubic_Spline_HDL_vs_Hospitalization.png\n")
