# Supplementary material for: Optimizing healthcare resources in pyogenic liver abscess: a dual-threshold HDL-CRP model for predicting hospitalization duration across multi-cohorts
Source: Front Med (Lausanne). 2026 Apr 30;13:1708360. doi: 10.3389/fmed.2026.1708360 (PMC13171349; doi:10.3389/fmed.2026.1708360)
Supplement: Supplementary file 1 [file Data_Sheet_1.zip › “Supplementary File/线性回归数据.xlsx]

## Sheet: Sheet1
随访编号	姓名	SurvivalTime	age	脓毒血症	脓肿尺寸小	脓肿尺寸	脓肿的个数	穿刺	并发症	肺炎肺脓肿	胸膜炎	基线WBC	基线N	基线PLT	基线TBIL	基线ALB	基线IL6	基线PCT	基线CRP	基线总胆固醇	基线低密度脂蛋白	基线高密度脂蛋白	基线FS	基线CAP	Diabetes	FattyLiver	Hypertension	LiverCyst	Gallbladderandbiliaryractdiseases	cholecystolithiasis	Cholecystitis	BiliaryCalculiCholangitis	ChronicHBV	HIV	GastrointestinalSurgery	OtherMalignancy	肠杆菌	肠道疾病	结局
52	王建军	49	49	1	98	110	0	1	1	1	1	12.37	10.94	47	29.6	23.7	89.56	1.12	217.34	3.56	0.23	0.22	4.7	199	0	1	0	1	0	0	0	0	1	0	0	0	0	0	1
94	潘秀珍	20	62	0	51	60	0	1	1	1	0	13.07	8.3	239	3.2	35.5	8.94	0.288	162.97	4.25	1.18	0.23	5.9	220	0	1	0	1	0	0	0	0	1	0	0	0	0	1	1
28	朱文兵	26	43	1	56	76	1	0	1	1	0	10.92	9.3	96	8.6	30.8	12.55	9.37	73.21	2.89	2.22	0.23			0	1	0	0	1	1	1	0	0	0	0	0	0	1	1
53	何逢森	23	71	1	78	97	0	1	1	1	1	37.64	35.27	93	14.9	30.8	25.56	18.83	291.787	3.8	0.4	0.23	6.9	213	1	0	0	0	1	0	1	0	0	0	0	0	0	0	1
19	杨玉花	38	51	0	45	62	0	1	1	1	0	13.46	11.05	582	25.2	29.9	125.44	0.726	125.88	1.88	1.56	0.25	6.1	263	1	1	0	0	0	0	0	0	0	0	0	0	0	0	1
119	叶锦添	25	62	1	45	56	0	0	1	1	1	13.28	11.55	9	6.4	22.6	216	22.8	271.9	1.55	1.23	0.25			1	0	0	0	0	0	0	0	0	0	0	0	0	0	1
7	姚宁	25	59	1	44	79	1	1	1	0	0	7.8	7.15	109	21.5	24.5	158.4	38.16	196.88	3.01	0.89	0.26	5.7	142	1	1	0	1	1	1	0	0	0	0	0	0	0	0	1
90	李理六	23	55	0	75	104	0	1	0	0	0	14.42	11.55	693	11.1	31.31	113	89	170.25	3.58	2.89	0.28	5.1	148	0	0	0	0	0	0	0	0	0	0	0	0	0	1	1
101	刘玉秋	20	53	1	63	72	1	1	1	1	0	7.3	6.54	22	10.5	24	208.1	135.5	134.53	2.95	0.45	0.28			1	0	0	1	0	0	0	0	0	0	0	0	0	0	1
95	杜志坚	40	49	0	98	101	1	1	1	1	1	23.66	20.06	260	20.1	32.7	113.2	18.01	201.13	3.24	0.68	0.3	6.5	167	1	0	0	0	1	0	1	0	0	0	0	0	0	1	1
137	曹振华	31	62	1	33	41	1	0	1	1	0	4.73	1.42	357	2.4	36.7	199	0.115	105.11	2.89	1.12	0.3	2		1	1	1	0	1	1	0	0	0	0	0	0	0	1	1
46	冯月莲	28	62	1	70	105	0	1	0	0	0	10.26	9.1	107	16.9	32.5	51.3	23.69	227.05	3.51	1.34	0.31	7.9	141	1	1	0	0	1	1	0	0	0	0	0	0	0	0	1
32	徐兴亿	20	43	0	103	145	1	1	0	0	0	5.97	14.2	412	5	31.7	2.91	0.087	6.28	4.12	0.34	0.32	17.1	212	1	1	0	0	0	0	0	0	1	0	0	0	0	1	1
20	郑少文	36	48	0	66	78	1	1	0	0	0	10.27	7.86	337	28	27.1	15.65	0.504	102.84	1.56	0.89	0.33	36.8	249	1	0	0	0	1	0	1	0	0	0	0	0	0	1	1
115	陈丽文	23	55	0	99	112	0	1	1	0	0	7.26	5.61	103	13.6	25.8	116	1.68	169.6	4.08	2.22	0.33	4.4	209	1	1	0	1	0	0	0	0	1	0	0	0	0	0	1
22	林建舜	21	54	0	36	29	1	0	1	1	0	12.39	8.97	416	10.4	29.8	5.67	0.275	89.24	3.56	0.23	0.34	7.3	313	1	0	0	0	0	0	0	0	0	0	0	0	0	0	1
71	刘沃森	17	65	0	56	77	1	1	1	1	0	46.97	45.94	101	6.9	29.5	17.09	91.6	151.34	2.29	0.48	0.34	7	199	1	1	0	0	0	0	0	0	0	0	0	0	0	0	1
77	梁嘉城	13	23	0	71	100	1	1	0	0	0	19.36	16.11	472	13.7	21.7	182.6	6.89	228.09	2.67	1.79	0.34	14.2	205	1	1	0	0	0	0	0	0	0	0	0	0	0	0	0
120	许昌造	21	56	0	5	19	0	0	1	1	0	36.55	34.39	27	8.9	27.3	68.4	137.5	440.95	4.07	0.4	0.34	6.1	185	1	1	0	0	0	0	0	0	1	0	0	0	0	0	1
27	阮祥发	17	75	0	45	51	1	1	1	0	0	12.05	9.87	506	6.6	35.6	116	0.513	103.19	2.85	1.68	0.35	6.5	163	0	0	1	1	1	1	1	0	0	0	0	1	0	0	1
40	卢惠钊	23	56	0	46	60	1	1	0	0	0	18.58	17.74	193	7.9	29.5	45.23	188.55	162.52	4.12	1.34	0.36	4.1	255	1	1	0	0	1	1	0	0	0	0	0	0	0	0	1
25	林川	41	79	1	20	34	1	1	0	0	0	12.95	10.15	310	10.8	27.8	110.23		132.7	3.33	0.45	0.36	5.9	189	1	1	0	1	1	1	1	1	1	1	0	0	0	1	1
48	潘鹿眉	52	61	1	56	73	0	1	1	1	1	11.81	10.97	23	27.8	30	75.52	24.39	148.19	1.7	0.57	0.37	6.4	162	0	0	0	0	0	0	0	0	0	0	0	0	0	0	1
31	李海超	24	31	0	84	98	0	0	0	0	0	14.77	11.85	202	17.8	35.7	185	2.47	203.65	3.09	2.28	0.38	5.6	237	0	0	0	0	0	0	0	0	0	0	0	0	0	0	1
23	胡六逸	18	61	0	45	65	1	0	0	0	0	7.92	5.84	251	7	40.4	93.5	0.122	77.71	3.33		0.39	5.6	241	1	1	0	0	0	0	0	0	0	0	0	0	0	0	1
114	陈水燕	21	65	0	33	37	1	1	1	1	0	3.96	3.1	245	7.3	31.4	22.91	2.64	21.51	2.69	1.85	0.41	6.7	208	1	0	0	0	0	0	0	0	0	0	0	0	0	0	1
17	蔡志发	18	33	0	43	66	1	1	0	0	0	19	14.23	317	9.1	34.9	46.86	2.77	244.16	3.66	2.53	0.42	5.1	202	1	1	0	0	0	0	0	0	0	0	0	0	0	0	1
47	黄榕玲	29	50	1	71	106	0	1	1	1	0	17.57	15.81	27	8.4	32.7	12.54	5.1	257.53	3.59	0.58	0.42	5.9	312	0	0	0	1	0	0	0	0	1	0	0	0	0	0	1
34	沈润桃	28	62	0	70	100	1	0	0	0	0	25.9	22.84	206	4.8	27.4	71.73	3.76	236.81	1.72	0.6	0.43	8.7	242	1	1	1	1	0	0	0	0	0	0	0	0	0	0	1
37	许海燕	21	62	0	35	57	0	0	1	1	0	11.47	9.83	264	24	43.12	15.65		188.12	3.89	0.78	0.43			1	1	1	0	1	1	0	0	0	0	0	0	0	0	1
5	黄先政	20	53	0	41	64	1	1	1	1	0	12.61	10.1	392	9.3	37.3	28.02	57	116.12	4.23	2.23	0.44	6.3	162	1	1	0	0	1	1	1	0	0	0	0	0	0	1	1
66	谢剑星	23	71	0	60	71	0	1	1	1	0	13.07	10.63	283	14.6	35.4	25.27	1.02	119.28	2.84	1.45	0.44	5.6	253	1	1	1	0	1	0	1	0	0	0	0	0	0	0	1
85	李映超	18	45	0	34	96	0	1	0	0	0	10.84	7.34	204	14.3	37.6	44.31	1.84	176.56	2.5	1.77	0.44	4.3	240	0	1	0	0	0	0	0	0	0	0	0	0	0	0	1
130	林伟光	19	52	0	86	116	0	1	1	0	0	12.95	12.38	346	6.9	25.4	42.8	2	117.92	3.63	2.01	0.44	24.2	172	1	0	0	0	1	1	1	0	0	0	0	0	0	0	1
38	李聪	29	30	1	50	76	1	1	0	0	0	17.88	25.23	138	11.4	43.9	80.88	1.3	123.32	2.75	0.64	0.44	5.1	275	0	1	0	0	0	0	0	1	1	0	0	0	0	1	1
59	林贤华	29	51	1	54	66	0	1	1	1	0	13.93	11.42	131	4.9	28.5	46.47	1.09	173.9	2.1	1.32	0.44	7.5	138	1	0	0	0	0	0	1	0	1	0	0	0	0	0	1
55	陈玉美	33	64	0	87	97	1	1	0	0	0	21.93	19.52	333	7.5	28.2	323.1	0.7	322.45	4.79	3.33	0.45	9	200	1	1	0	0	0	0	0	0	0	0	0	0	1	0	1
100	谢琼花	39	56	0	57	91	0	1	0	0	0	32.08	27.62	466	28.5	24.5	93.4	1.3	124.05	3.58	2.22	0.45			0	0	0	0	1	0	1	0	0	0	0	0	0	0	1
126	周锦鸿	28	37	0	35	73	0	0	1	1	1	11.88	10.1	306	9.4	37.4	22.24	0.477	161.87	3.01	0.58	0.45	8.5	162	1	0	0	0	0	0	0	0	0	0	0	0	0	0	1
24	冯彬杰	31	36	0	55	57	0	1	0	0	0	10.83	8.71	302	6.6	33.1	50.56	0.684	151.93	2.9	1.86	0.46	3.6	166	0	0	0	0	1	1	1	0	0	1	0	0	0	0	1
36	张碧先	32	38	0	101	122	0	1	1	0	0	13.62	11.52	115	9.3	26.5	46.6	1.74	294.46	2.88	3.32	0.46	17.2	262	1	1	0	0	0	0	0	0	1	0	0	1	0	0	1
102	陈树昌	24	59	0	85	105	0	0	1	1	0	17.46	15.31	121	9.1	29.2	84	3.04	165.66	1.91	0.91	0.46	23.9	122	0	0	0	1	1	0	1	0	0	0	0	0	0	0	1
132	黄少龙	11	54	0	22	38	1	1	0	0	0	8.35	7.19	106	0.3	39.1	98.3	58.4	119.9	2.87	0.55	0.46	3.4	199	1	1	0	0	0	0	0	0	0	0	0	0	0	0	0
3	侯瓦娇	16	56	1	89	95	1	1	1	1	0	17.1	14.16	108	9.4	20.4	102	23.19	153.97	2.65	1.25	0.46			1	0	0	0	0	0	0	0	0	0	0	0	0	0	1
61	刘允安	19	48	0	66	84	0	1	0	0	0	11.99	9.84	234	12.7	31.7	18.87	1.43	128.53	2.99	2.12	0.47	6.4	225	0	0	0	0	0	0	0	0	1	0	0	0	0	1	1
35	杨菲	28	47	0	71	85	1	1	1	1	0	18.56	14.2	100	12.4	28.7	141.8	46.36	281.65	3.94	0.74	0.48			1	0	0	1	0	0	0	0	0	0	0	0	0	1	1
88	杨珀琥	26	41	0	29	69	1	1	1	1	0	6.93	4.8	85	7.1	34.7	4.56	41.22	204.11	1.58	1.45	0.48	5.2	175	1	1	0	0	0	0	0	0	0	0	0	0	0	0	1
79	梁拯	14	59	0	41	53	1	1	0	0	0	6.78	4.43	194	10.1	32.1	10.91	0.113	14.88	4.58	1.45	0.5	6.7	206	0	1	0	0	0	0	0	0	0	0	0	0	0	1	0
131	江伯安	11	52	1	4	6.6	0	0	1	1	0	12	16.86	471	31.3	30.8	17.8	0.544	35.88	3.69	1.75	0.5			1	1	1	1	0	0	0	0	0	0	0	0	0	0	0
82	曾神金	17	70	0	54	79	0	1	0	0	0	12.54	10.08	565	12.1	30.6	40.14	0.21	125.79	2.93	1.91	0.52	5.7	241	1	1	0	0	1	0	1	0	0	0	0	0	0	0	1
43	苏天友	32	73	1	95	110	0	1	1	0	0	10.14	9.56	112	5.2	29.8	8.56	17.65	288.64	2.39	1.61	0.52	35.7	128	0	0	0	0	0	0	0	0	0	0	0	0	0	1	1
109	高胜英	20	73	0	87	113	1	1	0	0	0	8.27	6.52	522	6.4	30.5	12.7	0.415	29.45	2.79	1.81	0.53	6.7	258	1	1	0	1	1	1	0	0	0	0	0	0	0	0	1
136	吴良广	11	30	0	33	39	1	1	1	1	0	23.35	21.97	359	7.2	33	30.3	1.41	59.24	3.15	3.22	0.53			0	0	0	0	0	0	0	0	0	0	0	0	0	0	0
13	纪少伟	18	62	1	58	72	0	1	1	0	0	15.16	13.93	126	7.9	37	10.23	92	287.42	2.9	1.58	0.53	10.6	217	1	1	1	0	0	0	0	0	0	0	0	0	0	0	1
76	林楚玲	26	68	0	62	89	1	1	0	0	0	11.54	10.27	108	3.7	37.4	31.2	8.3	160.89	1.68	1.56	0.54	11.8	177	0	1	0	0	1	0	1	0	0	0	0	0	0	1	1
68	赖裕安	24	48	0	85	95	1	1	1	1	0	15.64	12.15	164	7.9	30.8	31.71	0.533	168.56	3.41	1.62	0.55	9	295	0	1	0	0	0	0	0	0	0	0	0	0	0	1	1
39	张土生	23	51	1	44	65	1	1	1	1	0	14.35	13.35	168	10.6	31.8	110	176.45	88.37	3.58	2.34	0.55			1	0	0	0	1	0	1	0	0	0	0	0	0	0	1
138	刘煜敏	25	56	1	64	82	0	0	1	1	0	27.53	24.31	404	3.7	39	3.35	1.22	63.37	1.22	1.89	0.55	6	201	1	0	0	0	0	0	0	0	0	0	0	0	0	1	1
16	王亚为	17	68	0	48	62	1	1	0	0	0	18.99	12.03	205	6.3	33	64.1	43.7	184.69	2.56	1.35	0.56	8.1	123	0	0	0	0	1	0	1	0	0	0	0	0	0	1	1
62	刘亚坤	34	53	0	51	54	0	0	1	0	0	2.55	2.47	132	15.1	45.2	24.78	28.07	137.82	2.42	1.09	0.56	6.1	191	1	1	0	1	0	0	0	0	0	0	0	0	0	0	1
89	邓治安	16	70	0	71	87	1	1	1	1	0	15.46	12.82	149	14.4	26.9	12.56	59.88	139.37	2.63	2.23	0.56	23.8	234	0	0	0	0	0	0	0	0	0	0	0	0	0	1	1
105	罗亚间	12	69	0	30	96	1	1	1	1	0	13.67	11.5	316	23.8	26.7	60.8	2.03	153.11	4.6	2.57	0.56	4.4	219	0	1	0	1	0	0	0	0	0	0	0	0	0	1	0
11	李满英	28	49	0	79	107	0	1	1	1	0	11.69	8.25	532	10.9	25.8	74.01	0.762	144.34	3.37	2.13	0.57	9.4	248	1	0	0	0	1	0	1	1	0	0	0	0	0	0	1
70	简观严	12	64	0	52	59	1	0	1	1	0	8.09	5.52	137	16.3	37.1	66.25	1.56	95.56	3.02	2.12	0.59	8.1	168	0	0	1	1	1	1	0	0	0	0	0	0	1	0	0
51	陈应忠	17	64	0	25	35	0	1	1	1	0	10.09	7.94	330	8.7	35.7	127.8	16.63	50.63	2.31	0.8	0.62	5.9	174	1	0	0	0	1	0	1	0	0	0	0	0	0	0	1
118	潘碧志	3	36	0	68	82	0	1	1	1	0	12.9	9.6	370	7.8	24.4	136	1.23	12.2	3.22	2.01	0.62	8.4	235	1	1	0	0	0	0	0	0	1	0	0	0	0	0	0
63	黄建召	21	50	0	43	56	1	1	1	1	0	14.38	12.45	301	3.3	25.8	33.84	1.09	154.93	3.48	2.29	0.63	5	160	0	1	0	1	0	0	0	0	0	0	0	0	0	0	1
30	邱共有	13	61	0	47	65	0	0	1	1	1	6.57	3.9	242	4.6	29.8	23.5	0.301	26.28	3.06	2.25	0.65	8.3	181	1	0	0	0	0	0	0	0	0	0	0	0	0	0	0
80	范京华	19	50	0	59	68	0	0	0	0	0	16.3	13.04	190	7.4	42.1	28.82	15.95	32.06	5.71	3.96	0.65	6.5	244	1	1	0	0	0	0	0	0	0	0	0	1	0	0	1
106	张金银	9	42	0	96	100	0	1	0	0	0	11.69	9.21	201	19.8	36.1	79.05	0.363	136.56	3.58	1.28	0.65	6.3	204	0	0	0	0	0	0	0	0	1	0	0	0	0	0	0
81	邱伟珍	7	60	0	24	43	0	1	1	1	0	0.67	0.22	157	24.8	26.4	82.9	2.54	192.34	3.61	2.48	0.66			0	0	0	0	1	0	1	1	0	0	0	1	1	1	0
75	刘成坚	6	65	0	37	41	0	1	0	0	0	6.13	2.87	336	9.93	38.4	13.49	0.141	23.64	3.07	1.99	0.67	8.3	184	1	1	0	0	1	0	1	0	0	0	0	0	0	0	0
64	何敏达	21	31	1	53	64	0	1	0	0	0	15.99	12.84	172	3.4	41	75.93	22.48	290.57	2.67	1.53	0.67	4.2	241	0	1	0	0	0	0	0	0	0	0	0	0	0	0	1
91	黎桂滔	12	58	0	70	88	1	1	1	1	0	13.56	10.96	437	6.5	44.8	32.97	0.19	82.29	3.25	2.12	0.68	4	186	1	1	0	0	1	1	1	0	0	0	0	0	1	1	0
4	扶美娟	28	37	1	95	124	1	1	1	1	0	14.91	12.27	179	8.2	36.1	78.56	1.15	122.23	2.12	1.56	0.68	5	143	0	0	0	0	1	1	0	0	0	0	0	0	0	1	1
21	刘文浩	28	38	1	77	87	1	1	1	1	0	20.36	17.14	45	5.5	22.9	89.56	19.15	123.13	1.55	1.98	0.68	8.5	206	1	1	0	0	0	0	0	0	0	0	0	0	0	0	1
133	周文军	8	42	0	33	45	1	1	1	1	0	20.34	17.68	85	27.6	30.1	166.5	0.634	234.56	4.58	3.07	0.69	7.2	152	1	1	0	0	1	0	1	0	0	0	0	0	0	0	0
129	黄玲发	12	55	1	41	45	1	1	0	0	0	15.3	12.94	377	10.1	34.7	16.5	19.9	140.62	2.56	2.12	0.69	5.6	100	1	0	0	0	0	0	0	0	0	0	0	0	0	0	0
116	詹兰香	13	69	0	43	41	1	0	0	0	0	10.2	7.21	315	6.1	31.6	14.87	2.23	73.62	4.55	3.2	0.7	3	174	1	1	0	0	0	0	0	0	0	0	0	1	0	0	0
122	罗志显	8	80	0	15	18	0	1	1	0	0	7.74	4.89	241	26.4	35.4	12.7	0.144	112.45	2.68	1.28	0.7			1	0	0	1	1	1	1	1	0	0	0	0	0	0	0
125	罗大明	13	71	0	31	45	1	1	0	0	0	10.43	7.48	266	18.5	34.3	16.99	0.855	125.99	3.24	1.9	0.71			1	1	0	0	0	0	0	0	0	0	0	0	0	0	0
104	詹惜香	14	65	1	56	99	1	1	1	1	0	7.78	6.94	281	11.9	31.9	40.1	3.3	123.64	2.96	1.5	0.75	4.1	231	0	0	0	1	1	1	1	0	0	0	1	0	0	1	0
54	卫治仔	25	75	0	96	108	1	1	1	1	0	10.09	7.69	350	6.9	33.7	125.6	0.26	28.88	4.75	2.62	0.78	6.1	204	1	1	1	1	0	0	0	0	0	0	0	0	0	0	1
83	曾伟	11	54	0	45	45	1	0	0	0	0	8.68	5.8	625	4	32.5	5.41	0.126	150.45	5.09	3.22	0.78	4.6	217	0	1	0	1	0	0	0	0	0	0	0	0	0	0	0
107	杨同安	17	54	0	30	38	1	1	1	1	0	14.01	10.55	331	17.3	32.2	12.56	0.19	96.48	4.27	2.83	0.78	6	231	1	0	0	0	1	1	0	1	0	0	0	0	0	0	1
110	陈秀宽	11	56	0	40	48	0	1	0	0	0	17.18	15.87	410	9.6	33.8	184	2.48	134.56	2.15	0.55	0.78		159	1	1	0	1	0	0	0	0	0	0	0	0	0	1	0
8	蓝琼香	14	70	0	54	57	1	0	0	0	0	16.79	15.41	255	19.5	42.5	214	13.3	227.79	1.25	3.07	0.79	7.5	193	1	0	0	0	1	0	0	1	1	0	0	0	0	0	0
117	区现安	11	73	0	49	80	1	1	0	0	0	13.93	10.68	313	9.8	32.8	21.38	0.568	145.56	3.76	2.57	0.79	8.3	209	1	1	0	1	1	1	1	0	0	0	0	0	0	0	0
29	白茹	17	54	0	43	49	1	0	0	0	0	7.01	5.05	240	9.3	44.1	28.95	0.141	75.87	4.95	3.6	0.81	6	309	1	1	1	0	1	1	1	0	0	0	0	0	0	0	1
73	刘位	19	56	0	53	71	1	1	1	1	0	12.13	10.21	408	7.5	40.4	28	0.085	69.2	4.55	3.43	0.81	4.3	243	0	0	0	1	0	0	0	0	0	0	0	0	0	0	1
15	刘林福	14	52	1	45	57	1	0	0	0	0	9.64	7.56	151	26.7	25.3	1	2.76	89.77	4.58	1.93	0.82	6.8	192	1	0	0	0	0	0	0	0	0	0	0	0	0	0	0
84	丁红平	15	40	0	27	62	0	1	1	1	0	9.51	6.98	180	10.5	40.4	22.25	0.994	196.5	4.51	2.57	0.83	6	227	1	0	0	0	1	0	0	1	0	0	0	0	0	0	0
50	伍志冲	17	38	1	31	48	0	1	1	1	0	10.62	8.62	244	3.7	30.6	44.25	7.19	16.55	2.79	1.38	0.85	6.4	222	1	0	0	0	0	0	0	0	0	0	0	0	0	0	1
58	岳修华	24	59	0	98	141	0	1	1	1	0	15.77	13.77	148	5.9	31.4	208.5	8.19	124.1	2.12	2.56	0.86	7.3	148	1	1	1	0	1	0	1	0	0	0	0	0	0	1	1
123	陈纯丽	11	39	1	22	34	1	0	0	0	0	15.85	13.68	273	22.9	44.3	143	0.72	230.79	4.23	1.75	0.86			0	1	0	0	0	0	0	0	0	0	0	0	0	0	0
41	谢水娣	19	51	0	86	99	1	1	0	0	0	12.46	9.07	766	6.9	32.6	5.6	0.596	36.51	5.12	2.35	0.88			1	1	0	0	0	0	0	0	0	0	0	0	0	0	1
78	郑艺	20	43	0	46	73	1	1	0	0	0	14.73	11	361	7.5	33.5	28.64	0.175	55.47	4.09	2.8	0.88	8.6	251	0	0	0	1	0	0	0	0	0	0	0	0	0	1	1
26	林秀锋	14	43	1	17	30	1	0	0	0	0	9.45	7.96	111	38.8	39.9	12.56	19.98	108.1	3.56	1.28	0.88	5.1	241	0	1	0	0	0	0	0	0	0	0	0	0	0	1	0
103	刘良法	15	72	1	61	64	0	1	0	0	0	10.71	8.78	115	6.4	31	31.5	28.9	151.18	4.21	0.8	0.88	10.6	166	1	0	1	0	0	0	0	0	0	0	0	0	0	0	0
12	陈亚帝	14	75	1	22	25	1	0	1	0	0	13.7	11.15	203	34.1	42.7	25.1		155.05	1.28	1.28	0.89	12.1	234	1	0	1	0	0	0	0	0	0	0	0	0	0	0	0
87	林坤琼	21	67	0	34	45	0	1	1	1	0	6.36	4.19	293	7.2	35.6	6.55	0.08	3.02	5.6	3.68	0.91	8.9	213	1	1	1	0	1	0	1	1	1	0	0	0	1	0	1
93	冯荣英	15	61	0	36	51	0	1	1	1	0	8.81	6.85	399	4.2	25	48.7	0.158	33.75	3.59	2.12	0.92	6.1	177	1	1	0	0	0	0	0	0	0	0	0	0	0	0	0
60	王继强	10	32	0	54	64	0	1	0	0	0	8.51	4.67	308	5.3	42	11.9	0.098	128.29	4.75	3.33	0.93	4.3	250	0	1	0	0	0	0	0	0	0	1	0	0	0	0	0
92	江岳明	6	68	1	51	73	1	1	1	1	0	9.69	8.63	202	15.8	42.5		1.19	98.47	3.34	1.86	0.94	8.9	330	0	1	0	0	0	0	0	0	1	0	0	0	0	1	0
49	曾智业	24	59	0	64	87	0	1	0	0	0	13.79	10.84	457	11.8	37.5	30.83	1.26	98.44	4.39	2.77	0.95	8.9	168	1	1	0	1	0	0	0	0	0	0	0	0	0	0	1
108	陈洛成	7	56	0	39	52	0	1	0	0	0	8.88	6.39	356	14.2	40.8	5.54	0.395	225.67	3.09	1.63	0.95	5	242	1	1	0	0	0	0	0	0	0	0	0	0	0	0	0
127	黄荣华	14	65	0	47	67	1	1	0	0	0	10.64	7.77	440	21.9	37.3	12.25		112.45	4.03	2.54	0.96	5.8	185	1	1	0	1	0	0	0	0	0	0	0	0	0	0	0
33	黄媛	6	82	0	3	4	0	1	1	1	1	8.96	6.24	492	25.4	43.3	9.48	0.059	24.4	5.54	3.61	0.98	5.6	192	1	1	1	0	1	0	1	0	0	0	0	0	0	0	0
128	钟生文	13	59	0	63	85	0	1	1	0	0	10.39	7.73	391	11.8	34.4	13.52	0.133	53.3	1.61	1.19	0.98	5.3	255	1	1	0	0	1	1	1	0	0	0	0	0	0	0	0
42	张华伶	10	54	1	37	43	0	0	0	0	0	7.44	6.01	92	20	41.4	74.3	83.9	278.33	2.12	3.07	0.98	5.6	209	1	1	1	0	0	0	0	0	0	0	0	0	0	0	0
14	涂顺英	15	76	0	47	46	0	1	0	0	0	14.63	12.63	228	6.9	28.8	21.21	0.375	169.03	4.64	2.12	0.99	4.3	258	1	1	1	0	0	0	0	0	0	0	0	0	0	0	0
57	李伟君	13	61	0	32	34	1	1	0	0	0	10.67	7.35	450	4.5	42.3	15.2	0.088	26.69	2.68	2.12	0.99	5.9	208	0	0	0	0	0	0	0	0	0	0	1	1	0	0	0
97	洪贤妹	14	66	0	22	12	1	0	1	1	0	11.77	9.79	211	11.3	35	21.3	0.574	50.4	1.98	1.75	0.99	13.8	277	1	1	1	0	0	0	0	0	0	0	0	0	0	0	0
135	谭耀灼	9	59	0	43	71	1	0	1	1	1	10.19	8.41	196	7.6	30.1	28.1	0.634	23.24	4.12	1.93	1			0	1	0	1	1	1	1	0	0	0	0	0	1	0	0
9	韩先福	15	58	0	17	19	1	0	1	1	1	13.78	10.49	343	13.8	44.9	44.56	0.904	308.9	5.01	2.83	1.01			1	1	0	1	1	0	1	0	0	0	0	0	0	0	0
10	戚江红	20	36	0	46	56	1	1	1	1	0	12.55	10.62	275	9.4	39.3	30.8	3.2	133.88	5.92	3.34	1.01	4.8	212	1	1	0	0	1	0	0	1	0	0	0	0	0	0	1
65	王亚凤	16	58	0	39	85	0	0	0	0	0	11.56	10.68	171	11	43.1	26.9	0.828	198.87	2.89	2.3	1.02	4.6	174	0	1	0	0	1	0	1	0	0	0	0	0	0	0	1
112	王云吉	14	31	0	77	82	1	1	1	1	0	4.81	4.51	120	25.2	47.4	68.4	39.3	92.55	3.58	3.22	1.02			0	0	0	0	0	0	0	0	0	0	0	0	0	1	0
99	张卫东	19	46	0	35	36	1	1	0	0	0	16.46	11.78	338	3.1	36.5	89.23	0.241	80.05	4.76	3.32	1.04	5.4	178	1	0	0	1	0	0	0	0	0	0	0	0	0	0	1
121	陈建勋	20	39	0	56	54	0	1	0	0	0	5.99	3.7	239	3.5	35.8	7.1	0.05	23.76	3.12	1.79	1.05	4.4	168	0	1	0	0	0	0	0	0	0	0	0	0	0	0	1
69	刘林爱	16	79	0	9	10	1	0	1	1	0	17.18	1.84	184	12	42.3	47.28	0.321	17.41	5.07	3.6	1.07	5.5	171	0	0	1	1	0	0	0	0	0	0	0	0	0	1	1
44	何振光	23	69	1	48	54	1	1	0	0	0	19.38	17.97	337	20.2	41.1	25.23	5.74	163.77	4.07	2.47	1.11	7.9	141	0	1	1	0	0	0	0	0	1	0	0	0	0	1	1
45	梁国师	22	55	0	54	55	0	1	0	0	0	7.4	5.12	492	0.93	43.1	24.23	0.773	12.56	3.94	2.61	1.12	4.8	222	0	0	0	1	0	0	0	0	0	0	0	0	0	1	1
113	陈甜妹	13	57	0	51	73	1	1	1	1	1	9.5	6.26	565	6.9	36.1	15.4	0.58	33.89	4.65	3	1.12	5.4	209	1	1	0	1	0	0	0	0	0	0	0	0	0	0	0
2	钟可特	6	64	0	45	54	0	0	1	1	0	12.41	12.41	208	24.4	35.3	7.31	0.352	32.54	5.73	3.55	1.17			1	0	0	0	1	1	1	0	0	0	0	0	0	0	0
56	麦炳坤	13	59	0	47	66	1	0	0	0	0	9.59	7.28	236	23.6	33.7	24.56	0.643	111.76	3.57	2.04	1.18	3.5	233	0	0	0	0	0	0	0	0	0	0	0	0	0	1	0
96	陈德贵	14	67	0	37	46	1	1	1	1	0	13.9	11.18	302	15.7	45.3	86.84	0.35	44.2	4.08	2.34	1.18	5.2	192	1	1	1	1	0	0	0	0	0	0	0	0	0	0	0
1	蔡文胜	15	56	1	50	67	0	1	1	1	0	12.13	11.05	301	6.7	26.1	60.63	2.74	96.12	3.46	1.68	1.18	8.3	211	1	1	1	0	1	1	1	0	0	0	0	0	0	0	0
74	黎文杰	10	22	0	44	56	1	1	0	0	0	10.73	8.46	269	28.8	35.6	5.69	0.266	76.45	1.58	1.28	1.23	6.1	225	0	1	0	0	0	0	0	0	0	0	0	0	0	0	0
124	陈安奋	8	31	0	58	69	0	1	0	0	0	18.48	16	318	39.9	47.1		1.36	25.32	3.06	1.93	1.23	5.7	128	0	0	0	0	0	0	0	0	0	0	0	0	0	0	0
134	李少群	10	36	0	21	25	1	0	0	0	0	3.98	0.81	285	12.2	40.9	9.41	1.21	64.37	3.56	1.93	1.25			1	1	0	0	0	0	0	0	0	0	0	0	0	0	0
18	王宇龙	6	25	0	19	37	1	0	0	0	0	19.69	16.2	328	28.8	39.8		0.799	39.12	5	3.55	1.28			0	1	1	0	0	0	0	0	0	0	0	0	0	0	0
98	万挺生	6	65	0	24	31	0	0	0	0	0	6.63	4.68	173	13.4	33.23	25.9	0.063	23.5	3.79	2.19	1.29	6.2	196	0	0	0	0	1	0	0	1	0	0	1	0	0	0	0
72	罗绮	7	62	0	24	43	1	0	0	0	0	6.47	4.05	208	27.7	43.8	4.84	0.038	114.99	1.61	3.07	1.32	3.9	223	0	0	0	0	0	0	0	0	0	0	0	0	0	1	0
67	谢海峰	15	47	1	56	57	0	1	1	0	0	26.38	24.38	392	5.8	27.9	13.96	96.35	18.81	1.25	1.35	1.36	5	186	1	1	0	0	0	0	0	0	0	0	0	0	0	0	0
86	范秀齐	10	72	0	28	31	1	0	1	1	0	6.41	3.4	220	5.6	43.2	45.23	0.073	24.45	2.71	1.04	1.45	3.4	191	0	1	0	0	0	0	0	0	0	0	0	0	0	1	0
111	杨宝坤	15	69	0	68	65	1	1	1	1	0	15.3	12.29	145	11.4	46.8	101	3.03	22.83	4.15	1.91	1.53	8.1	288	1	0	1	0	1	0	1	0	1	0	0	0	1	1	0
