# Supplementary material for: Optimizing healthcare resources in pyogenic liver abscess: a dual-threshold HDL-CRP model for predicting hospitalization duration across multi-cohorts
Source: Front Med (Lausanne). 2026 Apr 30;13:1708360. doi: 10.3389/fmed.2026.1708360 (PMC13171349; doi:10.3389/fmed.2026.1708360)
Supplement: Supplementary file 1 [file Data_Sheet_1.zip › “Supplementary File/肝脓肿mimic4的hosp以及icu的文件数据.xlsx]

## Sheet: Sheet1
subject_id	hadm_id	hospital_los	hdl	glu	c_reactive_protein	diabetes	sepsis
18630956	29958323	19.41	12		66.4	0	0
16728570	29740424	37.06	14		74.5	0	0
14298929	22038342	29.17	15	302		1	0
19271791	24717037	87.65	15	235	123.6	0	1
10716756	23094962	30.83	15		271.7	1	0
14298929	22038342	29.17	15	302		1	0
15032392	22592769	74.91	15	334		1	1
12653149	26451378	19.27	16	333		0	0
11378305	28768189	25	17			0	1
14478167	23619860	57.93	19	235		0	1
13302098	26935555	21.77	19			0	0
14478167	23619860	57.93	19	235		0	1
18512116	29297163	53.96	19	291		1	0
11925673	25187492	22.59	20	279		0	0
11925673	25187492	22.59	20	279		0	0
11490675	27293012	66.33	21	173	283	0	0
11490675	27293012	66.33	21	173	283	0	0
15052972	28161914	16.88	21	197		0	0
10046698	29731537	25.49	23	187		0	0
11219861	23477195	27.01	24	200		0	0
11219861	23477195	27.01	24	200		0	0
10636904	27043935	31.88	27	167	88.6	0	1
10636904	27043935	31.88	27	167	88.6	0	1
14765354	27368831	86.59	28	246	99.1	0	1
15410789	20302907	12.16	29		55.8	1	0
18547152	26382681	28.2	29	138		1	0
15410789	20302907	12.16	29		55.8	1	0
18547152	26382681	28.2	29	138		1	0
17492108	23894739	7.68	33			0	0
17492108	23894739	7.68	33			0	0
16101198	26281736	11.97	41			0	0
17165947	23438166	26.94	43			0	0
16217793	24336895	3.88	45			0	0
12468375	21797720	18.61	47		53.1	1	1
