# Supplementary material for: Optimizing healthcare resources in pyogenic liver abscess: a dual-threshold HDL-CRP model for predicting hospitalization duration across multi-cohorts
Source: Front Med (Lausanne). 2026 Apr 30;13:1708360. doi: 10.3389/fmed.2026.1708360 (PMC13171349; doi:10.3389/fmed.2026.1708360)
Supplement: Supplementary file 1 [file Data_Sheet_1.zip › “Supplementary File/逐步向前回归.R]

# -------------------- 完整分析流程 --------------------
# 安装必要包 (首次运行前取消注释)
# install.packages(c("readxl", "mice", "dplyr", "car", "broom", "writexl"))

# 加载库 ----------------------------------------------------------
library(readxl)
library(mice)
library(dplyr)
library(car)
library(broom)
library(writexl)

# 1. 数据加载 -----------------------------------------------------
data_path <- "D:/肝脓肿/线性回归数据.xlsx"
raw_data <- read_excel(data_path)

# 2. 缺失值处理 ---------------------------------------------------
# 定义变量类型
binary_vars <- c("脓毒血症", "胸膜炎", "HIV", "穿刺", "并发症", "肺炎肺脓肿",
                 "Diabetes", "FattyLiver", "Hypertension", "LiverCyst",
                 "Gallbladderandbiliaryractdiseases", "cholecystolithiasis",
                 "Cholecystitis", "BiliaryCalculiCholangitis", "ChronicHBV",
                 "GastrointestinalSurgery", "OtherMalignancy", "肠杆菌", "肠道疾病")

numeric_vars <- c("age", "基线WBC", "基线N", "基线PLT", "基线TBIL", "基线ALB",
                  "基线IL6", "基线CRP", "基线总胆固醇", "基线低密度脂蛋白",
                  "基线高密度脂蛋白", "基线FS", "基线CAP", "脓肿尺寸小")

# 执行多重插补
imp_method <- mice::make.method(raw_data)
imp_method[names(raw_data) %in% binary_vars] <- "logreg"
imp_method[names(raw_data) %in% numeric_vars] <- "pmm"

imputed_data <- mice(raw_data, 
                     m = 5, 
                     method = imp_method,
                     printFlag = FALSE,
                     seed = 123)

# 3. 数据转换 -----------------------------------------------------
final_data <- mice::complete(imputed_data, 1) %>%
  mutate(across(all_of(binary_vars), 
                ~factor(., levels = c(0, 1), labels = c("No", "Yes"))))

# 4. 向前逐步回归建模 ---------------------------------------------
full_formula <- reformulate(c(numeric_vars, binary_vars), 
                            response = "SurvivalTime")

final_model <- step(lm(SurvivalTime ~ 1, data = final_data),
                    scope = full_formula,
                    direction = "forward",
                    trace = 0)

# 5. 模型摘要与共线性诊断 -----------------------------------------
cat("\n---------------- 模型摘要 ----------------\n")
print(summary(final_model))

cat("\n---------------- 共线性诊断 VIF ----------------\n")
print(car::vif(final_model))

# 6. 回归结果提取 β、95% CI、p 值 -------------------------------
# 计算置信区间（默认 95%）
confint_final <- confint(final_model)

# 提取估计值、p 值，并合并置信区间
result_table <- tidy(final_model) %>%
  mutate(
    CI_lower = confint_final[, 1],
    CI_upper = confint_final[, 2],
    `95% CI` = paste0("(", round(CI_lower, 2), ", ", round(CI_upper, 2), ")"),
    Significance = case_when(
      p.value < 0.001 ~ "***",
      p.value < 0.01  ~ "**",
      p.value < 0.05  ~ "*",
      TRUE            ~ ""
    )
  ) %>%
  select(term, estimate, `95% CI`, p.value, Significance)

# 显示结果表
cat("\n---------------- 回归结果表 ----------------\n")
print(result_table, n = nrow(result_table))

# 7. 导出结果为 Excel（可选） -------------------------------------
write_xlsx(result_table, "D:/肝脓肿/最终多元回归结果_含置信区间.xlsx")
