# Supplementary material for: Optimizing healthcare resources in pyogenic liver abscess: a dual-threshold HDL-CRP model for predicting hospitalization duration across multi-cohorts
Source: Front Med (Lausanne). 2026 Apr 30;13:1708360. doi: 10.3389/fmed.2026.1708360 (PMC13171349; doi:10.3389/fmed.2026.1708360)
Supplement: Supplementary file 1 [file Data_Sheet_1.zip › “Supplementary File/随机森林特征重要性排序图.R]

# -------------------- 加载所需包 --------------------
library(tidyverse)
library(randomForest)
library(readxl)
library(showtext)
library(caret)
library(Hmisc)

# 设置中文字体（用于兼容中文变量名）
font_add("heiti", "simhei.ttf")
showtext_auto()

# -------------------- 数据准备 --------------------
data_path <- "D:/肝脓肿/线性回归数据.xlsx"

continuous_vars <- c("SurvivalTime", "age", "脓毒血症", "脓肿尺寸小", "脓肿尺寸",
                     "基线WBC", "基线N", "基线PLT", "基线TBIL", "基线ALB", "基线IL6",
                     "基线PCT", "基线CRP", "基线总胆固醇", "基线低密度脂蛋白",
                     "基线高密度脂蛋白", "基线FS", "基线CAP")

binary_vars <- c("脓肿的个数", "穿刺", "并发症", "肺炎肺脓肿", "胸膜炎", "Diabetes",
                 "FattyLiver", "Hypertension", "LiverCyst", "Gallbladderandbiliaryractdiseases",
                 "cholecystolithiasis", "Cholecystitis", "BiliaryCalculiCholangitis",
                 "ChronicHBV", "HIV", "GastrointestinalSurgery", "OtherMalignancy",
                 "肠杆菌", "肠道疾病")

# 数据清洗与变量重命名（更便于阅读）
analysis_data <- read_excel(data_path) %>%
  select(all_of(c(continuous_vars, binary_vars))) %>%
  mutate(
    across(all_of(binary_vars), ~ factor(.x, levels = c(0,1), labels = c("No", "Yes"))),
    across(all_of(continuous_vars), as.numeric)
  ) %>%
  rename(
    "Sepsis" = "脓毒血症",
    "SmallAbscess" = "脓肿尺寸小",
    "AbscessSize" = "脓肿尺寸",
    "WBC" = "基线WBC",
    "Neutrophils" = "基线N",
    "PLT" = "基线PLT",
    "TBIL" = "基线TBIL",
    "ALB" = "基线ALB",
    "IL6" = "基线IL6",
    "PCT" = "基线PCT",
    "CRP" = "基线CRP",
    "Cholesterol" = "基线总胆固醇",
    "LDL" = "基线低密度脂蛋白",
    "HDL" = "基线高密度脂蛋白",
    "FS" = "基线FS",
    "CAP" = "基线CAP",
    "AbscessCount" = "脓肿的个数",
    "Puncture" = "穿刺",
    "Complication" = "并发症",
    "Pneumonia" = "肺炎肺脓肿",
    "Pleurisy" = "胸膜炎",
    "Enterobacteria" = "肠杆菌",
    "BowelDisease" = "肠道疾病"
  ) %>%
  drop_na()

# -------------------- 随机森林建模 --------------------
set.seed(123)
rf_model <- randomForest(
  SurvivalTime ~ .,
  data = analysis_data,
  importance = TRUE,
  ntree = 500
)

# -------------------- 特征重要性提取 --------------------
importance_df <- importance(rf_model) %>%
  as.data.frame() %>%
  rownames_to_column("Variable") %>%
  arrange(desc(`%IncMSE`)) %>%
  mutate(
    Rank = row_number(),
    Variable = case_when(
      Variable == "Complication" ~ "Complication (Yes)",
      Variable == "Puncture" ~ "Puncture (Yes)",
      Variable == "Pneumonia" ~ "Pneumonia (Yes)",
      Variable == "Pleurisy" ~ "Pleurisy (Yes)",
      Variable == "Enterobacteria" ~ "Enterobacteria (Yes)",
      Variable == "BowelDisease" ~ "BowelDisease (Yes)",
      TRUE ~ Variable
    )
  ) %>%
  filter(Rank <= 20)

# -------------------- 可视化图像构建 --------------------
p <- ggplot(importance_df, 
            aes(x = reorder(Variable, `%IncMSE`), 
                y = `%IncMSE`,
                fill = `%IncMSE`)) +
  geom_col(width = 0.8) +
  geom_text(aes(label = round(`%IncMSE`, 2)), 
            hjust = -0.1, size = 5, color = "darkred") +
  coord_flip() +
  scale_fill_gradient(low = "#f0f9e8", high = "#0868ac") +
  labs(
    title = "Feature Importance Analysis for Liver Abscess Prognosis",
    x = NULL,
    y = "Variable Importance (%IncMSE)"
  ) +
  theme_bw() +
  theme(
    text = element_text(family = "heiti"),
    plot.title = element_text(size = 16, face = "bold"),
    axis.text.y = element_text(size = 12),
    panel.background = element_rect(fill = NA, color = NA),
    plot.background = element_rect(fill = NA, color = NA)
  )

# -------------------- 显示图像 --------------------
print(p)

# -------------------- 保存图像（背景透明） --------------------
ggsave(
  filename = "D:/肝脓肿/Figure 4. Variable importance in random forest model.png",
  plot = p,
  width = 12,
  height = 8,
  dpi = 300,
  bg = "transparent"
)

# -------------------- 模型性能评估 --------------------
# 划分训练集和测试集（80%训练，20%测试）
set.seed(123)
train_index <- createDataPartition(analysis_data$SurvivalTime, p = 0.8, list = FALSE)
train_data <- analysis_data[train_index, ]
test_data <- analysis_data[-train_index, ]

# 训练模型
set.seed(123)
rf_model <- randomForest(
  SurvivalTime ~ .,
  data = train_data,
  importance = TRUE,
  ntree = 500
)

# 测试集预测
pred <- predict(rf_model, newdata = test_data)

# 计算 RMSE 和 R²
rmse <- round(sqrt(mean((test_data$SurvivalTime - pred)^2)), 1)
r_squared <- round(cor(test_data$SurvivalTime, pred)^2, 3)

# 输出性能指标
cat("\n----------------------------------------\n")
cat("模型性能指标\n")
cat("----------------------------------------\n")
cat(sprintf("RMSE (天) : %s\n", rmse))
cat(sprintf("R²        : %s\n", r_squared))
cat("----------------------------------------\n")
